# Supplementary material for: Electrophysiology-based screening identifies neuronal HtrA serine peptidase 2 (HTRA2) as a synaptic plasticity regulator participating in tauopathy
Source: Transl Psychiatry. 2025 Jan 10;15:5. doi: 10.1038/s41398-025-03227-4 (PMC11724108; doi:10.1038/s41398-025-03227-4)
Supplement: Supplementary file 11 — Supplemental Table 2 [file 41398_2025_3227_MOESM11_ESM.xlsx]

## Sheet: Supplemental Table 1
Supplemental Table 2. DEPs identified in the LTP process
Primary_protein_ID	Intensity(2)	Intensity(1)	ratio	pvalue	adj_pvalue	Class	Description
sp|Q9DBG3|AP2B1_MOUSE	4436021250217.8;3948433633113.33;4319917936312.01;4698994545065.65	5341545186968.85;5598296200226.72;5761267967654.19;5327956300116.65	0.790018	0.0013736	0.974243	Down	AP-2 complex subunit beta OS=Mus musculus OX=10090 GN=Ap2b1 PE=1 SV=1
sp|P50114|S100B_MOUSE	33246172239.3757;21933923796.248;37853642453.3443;38024515260.425	51869616056.7257;59156365948.2991;59909701761.5659;61861111712.3689	0.562973	0.00239259	0.974243	Down	Protein S100-B OS=Mus musculus OX=10090 GN=S100b PE=1 SV=2
sp|Q8K2Q5|CHCH7_MOUSE	NA;NA;4725254872.87267;5086983036.00144	10114908422.1505;NA;NA;9744418260.01268	0.494087	0.00265252	0.974243	Down	Coiled-coil-helix-coiled-coil-helix domain-containing protein 7 OS=Mus musculus OX=10090 GN=Chchd7 PE=1 SV=1
sp|Q91V41|RAB14_MOUSE	1111200499055.02;1005663189483.08;1278247091881.81;1304331452005.63	1774283047991.43;1545349012263.21;1605780447190.71;1510670536313.56	0.730171	0.00354389	0.974243	Down	Ras-related protein Rab-14 OS=Mus musculus OX=10090 GN=Rab14 PE=1 SV=3
sp|Q8CI32|BAG5_MOUSE	7504048793.79113;8376137115.94998;17570149344.5492;9432906000.37962	26663604543.0574;42264448054.2327;46226784530.1075;47354619381.6586	0.263882	0.00383725	0.974243	Down	BAG family molecular chaperone regulator 5 OS=Mus musculus OX=10090 GN=Bag5 PE=1 SV=1
sp|Q9CQW1|YKT6_MOUSE	253653073257.522;237283958197.386;167218132612.033;217511811488.09	326022169095.3;416952935410.794;336503060394.398;431969056887.16	0.579357	0.00406506	0.974243	Down	Synaptobrevin homolog YKT6 OS=Mus musculus OX=10090 GN=Ykt6 PE=1 SV=1
sp|P05480|SRC_MOUSE	27553224996.8467;25985621408.1592;37855723238.4396;23704474186.8182	51704557612.6311;53009077166.0123;49866352601.4032;39134811346.4285	0.594168	0.0044872	0.974243	Down	Neuronal proto-oncogene tyrosine-protein kinase Src OS=Mus musculus OX=10090 GN=Src PE=1 SV=4
sp|Q03137|EPHA4_MOUSE	254728860019.389;262400614711.914;211490997084.318;209706855079.641	342083625386.043;281111924669.998;329419843029.972;323170364406.833	0.73549	0.00463551	0.974243	Down	Ephrin type-A receptor 4 OS=Mus musculus OX=10090 GN=Epha4 PE=1 SV=2
sp|P97298|PEDF_MOUSE	5900835765.43031;3673608605.9668;6867631206.97355;NA	NA;11910870813.4551;13659055328.9896;11049679998.4732	0.448997	0.00592389	0.974243	Down	Pigment epithelium-derived factor OS=Mus musculus OX=10090 GN=Serpinf1 PE=1 SV=2
sp|P62141|PP1B_MOUSE	275706701875.797;244708846586.456;287106727446.814;197372970018.395	373920859891.211;388432203718.462;343083921917.376;323861588628.436	0.703069	0.0064204	0.974243	Down	Serine/threonine-protein phosphatase PP1-beta catalytic subunit OS=Mus musculus OX=10090 GN=Ppp1cb PE=1 SV=3
sp|P61226|RAP2B_MOUSE	167793659533.374;195457582923.488;249111591606.991;215786505334.643	261931879773.878;324943122786.269;283240782304.802;312997847945.574	0.699974	0.00778162	0.974243	Down	Ras-related protein Rap-2b OS=Mus musculus OX=10090 GN=Rap2b PE=1 SV=1
sp|Q3U827|RN180_MOUSE	NA;64330185293.1948;369089660200.869;294431710829.251	907313570384.583;751052935235.249;596899210809.322;1073759226241.94	0.291517	0.00794958	0.974243	Down	E3 ubiquitin-protein ligase RNF180 OS=Mus musculus OX=10090 GN=Rnf180 PE=1 SV=2
sp|Q7TSE6|ST38L_MOUSE	4973333124.79357;5909556458.12214;9326494954.06661;7849526817.41296	12375574266.0769;13941135270.5226;15154819846.9031;20350793124.3644	0.453864	0.00909014	0.974243	Down	Serine/threonine-protein kinase 38-like OS=Mus musculus OX=10090 GN=Stk38l PE=1 SV=2
sp|Q61151|2A5E_MOUSE	152572730618.85;94383871802.7;141308196605.599;146451791260.956	204374095797.585;227367777099.544;191435252280.056;174614758780.635	0.670246	0.00957392	0.974243	Down	Serine/threonine-protein phosphatase 2A 56 kDa regulatory subunit epsilon isoform OS=Mus musculus OX=10090 GN=Ppp2r5e PE=1 SV=3
sp|P53994|RAB2A_MOUSE	911322226231.904;958256988265.494;1007640990240.57;1112575996665.43	1379952076647.75;1162650357699.4;1183123359987.86;1237521764743.41	0.803868	0.010041	0.974243	Down	Ras-related protein Rab-2A OS=Mus musculus OX=10090 GN=Rab2a PE=1 SV=1
sp|Q9CY64|BIEA_MOUSE	68875066779.6974;75038987244.3241;92956993346.5646;81765134122.0904	96394131351.2419;121368524577.919;102864893874.239;104899035830.116	0.748804	0.0112596	0.974243	Down	Biliverdin reductase A OS=Mus musculus OX=10090 GN=Blvra PE=1 SV=1
sp|P70227|ITPR3_MOUSE	5121907999.20278;5606757903.57791;14578188456.0453;14151823723.6458	22424776730.6744;24786574037.7685;16038966127.8527;26002703176.339	0.442099	0.0113053	0.974243	Down	Inositol 1,4,5-trisphosphate receptor type 3 OS=Mus musculus OX=10090 GN=Itpr3 PE=1 SV=3
sp|O89084|PDE4A_MOUSE	25673505695.3681;22505297972.8818;15918214057.406;14862074756.8146	33506864151.2023;NA;41460683484.3632;32132709981.5891	0.552933	0.011526	0.974243	Down	cAMP-specific 3',5'-cyclic phosphodiesterase 4A OS=Mus musculus OX=10090 GN=Pde4a PE=1 SV=2
sp|P62743|AP2S1_MOUSE	240002211508.965;357257655754.639;452508334670.668;383716304270.113	619127875397.12;548278513667.162;543285283630.711;561769445300.528	0.630807	0.0122252	0.974243	Down	AP-2 complex subunit sigma OS=Mus musculus OX=10090 GN=Ap2s1 PE=1 SV=1
sp|D3Z6Q9|BIN2_MOUSE	3935925782.53906;2517319875.0758;4267274073.40141;10528064620.6388	15389160551.1424;11264848938.0087;NA;16800204706.0632	0.366741	0.0134777	0.974243	Down	Bridging integrator 2 OS=Mus musculus OX=10090 GN=Bin2 PE=1 SV=1
sp|P97470|PP4C_MOUSE	3282458012.99953;6437779980.79143;14920269525.7094;8641935286.46023	30994484180.0317;33120172222.98;14118710923.9152;28769904143.4901	0.311041	0.0149503	0.974243	Down	Serine/threonine-protein phosphatase 4 catalytic subunit OS=Mus musculus OX=10090 GN=Ppp4c PE=1 SV=2
sp|E9Q6P5|TTC7B_MOUSE	10860648867.4058;8662419385.70089;36184852806.9293;25080611237.7815	59719414753.7627;46918493814.9253;42157702214.3732;NA	0.407212	0.0166334	0.974243	Down	Tetratricopeptide repeat protein 7B OS=Mus musculus OX=10090 GN=Ttc7b PE=1 SV=1
sp|Q5U3K5|RABL6_MOUSE	9704904981.34593;9343455741.54803;11442029160.4384;10988557048.7373	28871578652.9074;26710358296.2498;28532555904.6814;15771432656.2439	0.415263	0.0167919	0.974243	Down	Rab-like protein 6 OS=Mus musculus OX=10090 GN=Rabl6 PE=1 SV=2
sp|P06339|HA15_MOUSE	12793576000.6199;10318958111.8635;19744361690.6079;12245360424.0873	21966739548.3119;21678276327.5586;26206648358.774;19292068024.9423	0.618128	0.0174789	0.974243	Down	H-2 class I histocompatibility antigen, D-37 alpha chain OS=Mus musculus OX=10090 GN=H2-T23 PE=1 SV=1
sp|Q60737|CSK21_MOUSE	555498485914.899;468824415556.734;592982136453.06;413416217340.158	669502442854.45;592823780176.319;731254280604.771;717156650316.903	0.74914	0.0178617	0.974243	Down	Casein kinase II subunit alpha OS=Mus musculus OX=10090 GN=Csnk2a1 PE=1 SV=2
sp|Q8R349|CDC16_MOUSE	4468585606.2527;NA;3710455981.90433;NA	8473846583.74854;NA;8909029670.17162;NA	0.470523	0.0183517	0.974243	Down	Cell division cycle protein 16 homolog OS=Mus musculus OX=10090 GN=Cdc16 PE=1 SV=1
sp|P48453|PP2BB_MOUSE	1927838952583.67;1500154804380.79;1763548599654.1;1560395640279.67	1985208694339.23;1934159252189.68;2276802262405.78;2274358097148.05	0.797109	0.0186291	0.974243	Down	Serine/threonine-protein phosphatase 2B catalytic subunit beta isoform OS=Mus musculus OX=10090 GN=Ppp3cb PE=1 SV=2
sp|O08997|ATOX1_MOUSE	107504534126.092;116207687033.659;127475137292.174;161170295898.573	322625774187.969;213401439415.155;192138550458.084;260729776388.687	0.518111	0.0191779	0.974243	Down	Copper transport protein ATOX1 OS=Mus musculus OX=10090 GN=Atox1 PE=1 SV=1
sp|Q9CPR4|RL17_MOUSE	129178729845.924;161323927683.957;124570361299.162;198695704736.037	214207770024.605;250953036076.34;197275138936.897;226525697823.027	0.690433	0.0192255	0.974243	Down	60S ribosomal protein L17 OS=Mus musculus OX=10090 GN=Rpl17 PE=1 SV=3
sp|P17427|AP2A2_MOUSE	5555275612327.88;4643307957300.82;5735476036631.39;5587938001270.04	5761491959155.67;6615423619858.25;7070658468390.17;7042077165655.38	0.812468	0.0208199	0.974243	Down	AP-2 complex subunit alpha-2 OS=Mus musculus OX=10090 GN=Ap2a2 PE=1 SV=2
sp|Q9DC63|FBX3_MOUSE	13774141096.4028;NA;NA;9900792597.70716	28493848751.9986;24933588118.6568;16615419455.9151;29845909848.4522	0.474026	0.0212402	0.974243	Down	F-box only protein 3 OS=Mus musculus OX=10090 GN=Fbxo3 PE=1 SV=1
sp|Q91Z83|MYH7_MOUSE	9791258675.47418;7358228068.46248;9644022759.60643;9889495950.27388	20099039769.3646;18981828063.9515;11892772190.4561;15458077675.7839	0.552191	0.0226393	0.974243	Down	Myosin-7 OS=Mus musculus OX=10090 GN=Myh7 PE=2 SV=1
sp|Q7TN29|SMAP2_MOUSE	13864856088.2143;12801757463.7677;15701812407.4968;19835064350.5348	27780923241.5439;22806084348.0875;18099880967.3959;26010767458.9244	0.656864	0.0240273	0.974243	Down	Stromal membrane-associated protein 2 OS=Mus musculus OX=10090 GN=Smap2 PE=1 SV=1
sp|P27046|MA2A1_MOUSE	8252738229.41483;NA;5531351018.78436;5521595871.79822	15431060002.3356;14189169026.9927;21152948593.8003;NA	0.380234	0.0255881	0.974243	Down	Alpha-mannosidase 2 OS=Mus musculus OX=10090 GN=Man2a1 PE=1 SV=2
sp|Q6PGN3|DCLK2_MOUSE	11467305375.1452;16671031966.1598;8158966437.10468;NA	16559488403.79;27714254448.6014;22313390587.5467;27306812874.4302	0.515437	0.0258831	0.974243	Down	Serine/threonine-protein kinase DCLK2 OS=Mus musculus OX=10090 GN=Dclk2 PE=1 SV=1
sp|P60710|ACTB_MOUSE	35311973575.3393;49475944654.3003;569822998342.587;198069254287.464	2505269761271.11;1431749131759.66;771354835648.412;1534863384069.67	0.136577	0.0266182	0.974243	Down	Actin, cytoplasmic 1 OS=Mus musculus OX=10090 GN=Actb PE=1 SV=1
sp|Q9WUL7|ARL3_MOUSE	32746076771.6969;93636919103.0381;76304470229.0341;1696530511.53019	155285079683.684;86753009132.1898;117485960639.603;169626423981.399	0.386249	0.0278664	0.974243	Down	ADP-ribosylation factor-like protein 3 OS=Mus musculus OX=10090 GN=Arl3 PE=1 SV=1
sp|Q9CQR6|PPP6_MOUSE	107170167970.376;113395454758.04;136507825390.787;107652942167.377	132078497284.154;149998466730.339;137595264972.793;142945169027.52	0.826008	0.0295344	0.974243	Down	Serine/threonine-protein phosphatase 6 catalytic subunit OS=Mus musculus OX=10090 GN=Ppp6c PE=1 SV=1
sp|Q6URW6|MYH14_MOUSE	37338523232.1538;38113931079.3631;65305440215.381;34575956889.4287	62747602362.7289;77751546979.5144;69021180835.8414;66226192671.7924	0.635852	0.0317095	0.974243	Down	Myosin-14 OS=Mus musculus OX=10090 GN=Myh14 PE=1 SV=1
sp|Q9CXI0|COQ5_MOUSE	14131186000.0712;4050804839.76022;NA;12193601239.4839	14604498101.5235;24475744266.7475;35876998306.6611;31730647892.69	0.379619	0.033013	0.974243	Down	2-methoxy-6-polyprenyl-1,4-benzoquinol methylase, mitochondrial OS=Mus musculus OX=10090 GN=Coq5 PE=1 SV=2
sp|Q6PB66|LPPRC_MOUSE	275982917395.736;276417137482.463;305708946198.623;217491272129.12	348622479132.867;333700961604.901;307479451654.701;339540858055.133	0.809121	0.0330141	0.974243	Down	Leucine-rich PPR motif-containing protein, mitochondrial OS=Mus musculus OX=10090 GN=Lrpprc PE=1 SV=2
sp|Q3TNA1|XYLB_MOUSE	14845857313.7655;39656938946.9914;2617627649.86297;45453601399.7302	64610858260.489;57083467407.774;NA;64379471959.7428	0.413441	0.0335972	0.974243	Down	Xylulose kinase OS=Mus musculus OX=10090 GN=Xylb PE=1 SV=1
sp|A7MCT6|EKI2_MOUSE	5017382231.39434;NA;2352743707.23375;NA	19917792900.9453;19069406452.1378;NA;NA	0.18904	0.036299	0.974243	Down	Ethanolamine kinase 2 OS=Mus musculus OX=10090 GN=Etnk2 PE=1 SV=1
sp|P63321|RALA_MOUSE	287583969233.167;172736531680.783;335734675123.522;309938926851.301	428072726357.629;402104513241.075;382393266510.735;385795278884.073	0.691953	0.0368553	0.974243	Down	Ras-related protein Ral-A OS=Mus musculus OX=10090 GN=Rala PE=1 SV=1
sp|Q9WUQ2|PREB_MOUSE	34949985867.63;50453530159.6348;45069805163.7774;29169997608.6294	63258648699.2525;62193256819.2204;44535101234.0291;59097366866.3258	0.696876	0.0368964	0.974243	Down	Prolactin regulatory element-binding protein OS=Mus musculus OX=10090 GN=Preb PE=1 SV=1
sp|Q8VCD6|REEP2_MOUSE	4227987350.72702;2218538795.21102;3815119472.19694;3030787809.55454	7291774187.96342;6284641937.85956;4225440571.38521;9162983485.60754	0.492954	0.0370559	0.974243	Down	Receptor expression-enhancing protein 2 OS=Mus musculus OX=10090 GN=Reep2 PE=1 SV=2
sp|O88597|BECN1_MOUSE	16324337228.3856;15288723085.7098;36253518715.0735;22952733648.5307	40004453287.0028;37887628846.0722;42358644550.9527;36871052020.6784	0.578019	0.0374399	0.974243	Down	Beclin-1 OS=Mus musculus OX=10090 GN=Becn1 PE=1 SV=3
sp|P62715|PP2AB_MOUSE	1558146285633.95;1622910975141.96;1239169947792.44;1261157719451.53	1600019421437.72;1703494159275.92;1769925218384.06;1990495350143.04	0.804281	0.0378676	0.974243	Down	Serine/threonine-protein phosphatase 2A catalytic subunit beta isoform OS=Mus musculus OX=10090 GN=Ppp2cb PE=1 SV=1
sp|P23591|FCL_MOUSE	23205011206.6516;24698541557.1481;20880678431.1406;14889392104.2442	26037017295.6676;50530839802.4666;42352365102.9346;34148780627.9315	0.54664	0.0384933	0.974243	Down	GDP-L-fucose synthase OS=Mus musculus OX=10090 GN=Tsta3 PE=1 SV=3
sp|P08226|APOE_MOUSE	128738238779.917;121733946648.289;135038791113.519;89859695492.0107	158487848339.288;194676045912.296;131391170330.902;167644914546.137	0.728873	0.0386581	0.974243	Down	Apolipoprotein E OS=Mus musculus OX=10090 GN=Apoe PE=1 SV=2
sp|P55937|GOGA3_MOUSE	108064233995.441;56793700385.2512;34784484437.8055;61457869908.8444	102831410670.931;196272198790.512;252923607273.374;138279405531.699	0.378238	0.0390515	0.974243	Down	Golgin subfamily A member 3 OS=Mus musculus OX=10090 GN=Golga3 PE=1 SV=3
sp|Q99N93|RM16_MOUSE	NA;5015296353.5468;2024978439.02515;2958489265.98154	7908203992.63976;6567539033.51177;NA;NA	0.460484	0.0391589	0.974243	Down	39S ribosomal protein L16, mitochondrial OS=Mus musculus OX=10090 GN=Mrpl16 PE=1 SV=1
sp|A2RT62|FXL16_MOUSE	7950354923.37652;12994596248.3816;34547274936.9435;18979600049.4508	40947190938.8508;38986034050.4234;85149315125.5513;91027317742.9114	0.290781	0.0396553	0.974243	Down	F-box/LRR-repeat protein 16 OS=Mus musculus OX=10090 GN=Fbxl16 PE=1 SV=1
sp|Q60710|SAMH1_MOUSE	4619777259.27185;NA;4873406771.65665;6811673008.67895	34167097927.5806;15095405825.6113;18745408223.6575;15418908303.2263	0.260585	0.0402939	0.974243	Down	Deoxynucleoside triphosphate triphosphohydrolase SAMHD1 OS=Mus musculus OX=10090 GN=Samhd1 PE=1 SV=3
sp|Q9CQR4|ACO13_MOUSE	494876448117.796;512376816989.213;369485009368.973;259596958016.805	594432592799.891;613573767593.126;653414242972.298;543740013520.38	0.680343	0.0403181	0.974243	Down	Acyl-coenzyme A thioesterase 13 OS=Mus musculus OX=10090 GN=Acot13 PE=1 SV=1
sp|Q64332|SYN2_MOUSE	15529127284140.6;14166508491914.9;18843381744351.4;20045387386383.5	22976135417967.3;21092320205160.9;21215743073981.4;21414126385263.8	0.79107	0.0405329	0.974243	Down	Synapsin-2 OS=Mus musculus OX=10090 GN=Syn2 PE=1 SV=2
sp|Q8R0W0|EPIPL_MOUSE	44858854203.9623;60192186373.3545;52716690388.9335;58929474819.6864	60408216337.7728;69869492042.7456;82948996540.006;66229648792.9004	0.775424	0.041454	0.974243	Down	Epiplakin OS=Mus musculus OX=10090 GN=Eppk1 PE=1 SV=2
sp|Q9Z1W9|STK39_MOUSE	22297861288.5366;10216735700.5751;24503325282.0241;27393343057.7588	34747976682.7597;30788948940.3225;29652809431.112;37313435522.5043	0.637051	0.0416424	0.974243	Down	STE20/SPS1-related proline-alanine-rich protein kinase OS=Mus musculus OX=10090 GN=Stk39 PE=1 SV=1
sp|Q9CWX2|CIA30_MOUSE	7864728112.19548;14083480681.8728;7447129856.0092;5555691207.68776	10026030798.4073;17800674934.0717;16825153019.7199;20778200101.389	0.534174	0.0421822	0.974243	Down	Complex I intermediate-associated protein 30, mitochondrial OS=Mus musculus OX=10090 GN=Ndufaf1 PE=1 SV=2
sp|P53612|PGTB2_MOUSE	19259490569.2094;20111180654.6427;19058951080.2225;21069274431.0182	43080253908.6886;37683909333.9841;23836784676.7399;50014680594.4612	0.514171	0.0423994	0.974243	Down	Geranylgeranyl transferase type-2 subunit beta OS=Mus musculus OX=10090 GN=Rabggtb PE=1 SV=2
sp|Q91XL9|OSBL1_MOUSE	50022630660.9243;34572601547.1014;24303569912.8772;18050194056.0763	47149579395.7899;56213984129.3774;46444053431.5341;73609619398.8828	0.568215	0.0432597	0.974243	Down	Oxysterol-binding protein-related protein 1 OS=Mus musculus OX=10090 GN=Osbpl1a PE=1 SV=2
sp|P35293|RAB18_MOUSE	100666019358.764;191112758455.335;153439173711.085;99246182541.119	196889330198.065;193842266053.544;198694294188.989;234532378389.93	0.660791	0.0438354	0.974243	Down	Ras-related protein Rab-18 OS=Mus musculus OX=10090 GN=Rab18 PE=1 SV=2
sp|O35350|CAN1_MOUSE	25661875568.2128;26307019382.5157;32331238810.4697;35822695978.8836	57970430086.5296;39590891983.221;67710032089.6603;40542604677.7601	0.583648	0.0460518	0.974243	Down	Calpain-1 catalytic subunit OS=Mus musculus OX=10090 GN=Capn1 PE=1 SV=1
sp|Q8VD65|PI3R4_MOUSE	15556748836.1345;9709492323.45407;22767950512.5601;18886351359.7288	21172871916.2338;26676755077.761;23547930067.9069;30250276018.0901	0.658357	0.0471534	0.974243	Down	Phosphoinositide 3-kinase regulatory subunit 4 OS=Mus musculus OX=10090 GN=Pik3r4 PE=1 SV=3
sp|Q923D4|SF3B5_MOUSE	12218611589.3788;11161139840.9644;7127105108.35504;10787887511.6043	24708614240.7909;30845654371.5223;13299870902.3538;18981017125.221	0.470139	0.0487439	0.974243	Down	Splicing factor 3B subunit 5 OS=Mus musculus OX=10090 GN=Sf3b5 PE=1 SV=1
sp|Q9QXY6|EHD3_MOUSE	602091682830.899;573546588867.902;814107168528.527;571589820765.066	758094388521.375;895798798875.564;884899814711.85;743158201452.873	0.780431	0.0490457	0.974243	Down	EH domain-containing protein 3 OS=Mus musculus OX=10090 GN=Ehd3 PE=1 SV=2
sp|Q99J56|DERL1_MOUSE	3146967031.64006;2763278602.67364;16471286735.7315;14949777819.6148	20877036397.2028;19508978553.9939;24356722972.6393;17333599397.0669	0.454836	0.0492386	0.974243	Down	Derlin-1 OS=Mus musculus OX=10090 GN=Derl1 PE=1 SV=1
sp|Q9JI75|NQO2_MOUSE	20726340356.674;13184607921.184;6262330822.75643;12075910712.5881	17015938485.7285;30354207301.1243;20267546423.247;25756166537.3006	0.55945	0.0493675	0.974243	Down	Ribosyldihydronicotinamide dehydrogenase [quinone] OS=Mus musculus OX=10090 GN=Nqo2 PE=1 SV=3
sp|P19253|RL13A_MOUSE	54202207607.3673;98852196418.4067;89923208677.6455;162053488334.266	185839937046.271;167411234510.982;160125924461.767;170202444166.068	0.592515	0.0494409	0.974243	Down	60S ribosomal protein L13a OS=Mus musculus OX=10090 GN=Rpl13a PE=1 SV=4
sp|Q6PF93|PK3C3_MOUSE	26778367775.1235;28068756427.1367;36730018501.8928;34339754261.2783	43343712579.0704;32664428572.2262;51260390061.4233;50310754969.3812	0.709074	0.0495206	0.974243	Down	Phosphatidylinositol 3-kinase catalytic subunit type 3 OS=Mus musculus OX=10090 GN=Pik3c3 PE=1 SV=1
sp|Q8C729|F126B_MOUSE	34278346024.4103;27686352355.7958;28213365106.9094;14799429711.9573	40826571306.6278;31500917132.0531;37659105654.2003;49639115434.0568	0.657648	0.0499694	0.974243	Down	Protein FAM126B OS=Mus musculus OX=10090 GN=Fam126b PE=1 SV=1
sp|Q80TF6|STAR9_MOUSE	46732758441.8632;51349278217.7951;NA;43327777746.3764	12867575397.5127;2650243838.18506;17270993829.0056;16352061002.3905	3.83686	0.000403938	0.974243	Up	StAR-related lipid transfer protein 9 OS=Mus musculus OX=10090 GN=Stard9 PE=1 SV=2
sp|Q91X91|NADC_MOUSE	30065332462.3957;35358241039.9729;25789250470.9075;27298862006.4986	20758638705.5734;18083992069.9551;13518395693.384;12742718525.253	1.82035	0.00339815	0.974243	Up	Nicotinate-nucleotide pyrophosphorylase [carboxylating] OS=Mus musculus OX=10090 GN=Qprt PE=1 SV=1
sp|Q3U1V8|M3K9_MOUSE	30079870121.3399;28494311152.4421;30995374779.2995;24585612686.6141	17592373359.7204;22688473083.3768;19719978556.0679;14801414665.2609	1.52609	0.00438624	0.974243	Up	Mitogen-activated protein kinase kinase kinase 9 OS=Mus musculus OX=10090 GN=Map3k9 PE=2 SV=2
sp|P62900|RL31_MOUSE	352421928124.074;274973822505.028;298301351259.424;286195427882.44	209627398200.98;243035277719.927;190581247349.593;190167303766.704	1.45414	0.00532618	0.974243	Up	60S ribosomal protein L31 OS=Mus musculus OX=10090 GN=Rpl31 PE=1 SV=1
sp|Q9DAT2|MRGBP_MOUSE	25190855418.4224;28805293451.7037;19036686679.703;20808424572.1042	NA;9394829829.10947;10762345958.2362;NA	2.32774	0.00650715	0.974243	Up	MRG/MORF4L-binding protein OS=Mus musculus OX=10090 GN=Mrgbp PE=1 SV=2
sp|Q6P5G6|UBXN7_MOUSE	NA;11754833321.373;9906409760.12131;10240308201.4747	2598464298.1676;1519852570.23487;5352224723.7546;6903486709.22396	2.59774	0.00796007	0.974243	Up	UBX domain-containing protein 7 OS=Mus musculus OX=10090 GN=Ubxn7 PE=1 SV=2
sp|A2AAE1|K1109_MOUSE	69764771507.0794;76021036610.4135;NA;57758731358.419	20372338462.3751;41029529774.7709;44021442386.1478;35451738285.6533	1.92648	0.00825092	0.974243	Up	Transmembrane protein KIAA1109 OS=Mus musculus OX=10090 GN=Kiaa1109 PE=1 SV=4
sp|Q99LM2|CK5P3_MOUSE	15280533316.1956;12227556175.3224;9614683689.76298;12880642797.0171	NA;4467547898.08009;7844663231.10223;3968318256.22336	2.30352	0.00968827	0.974243	Up	CDK5 regulatory subunit-associated protein 3 OS=Mus musculus OX=10090 GN=Cdk5rap3 PE=1 SV=1
sp|Q8CGF1|RHG29_MOUSE	419833052648.096;430063224667.902;NA;352044612738.986	NA;NA;172182464656.535;172057229160.703	2.32772	0.0112806	0.974243	Up	Rho GTPase-activating protein 29 OS=Mus musculus OX=10090 GN=Arhgap29 PE=1 SV=1
sp|O88630|GOSR1_MOUSE	9775121874.04618;11655735612.613;6475403216.51316;9145354974.80518	4374048768.5067;NA;4808675703.30713;1751562177.54224	2.54143	0.0114081	0.974243	Up	Golgi SNAP receptor complex member 1 OS=Mus musculus OX=10090 GN=Gosr1 PE=1 SV=2
sp|Q8K310|MATR3_MOUSE	1169874490553.6;1050212519817.5;1056227322215.38;1140755997171.72	789328524865.429;918039929112.81;935424253465.551;685129928049.293	1.32728	0.011586	0.974243	Up	Matrin-3 OS=Mus musculus OX=10090 GN=Matr3 PE=1 SV=1
sp|Q59J78|NDUF2_MOUSE	54285072263.3489;33394142307.7941;39680571767.0007;42042013874.8792	31458552344.0053;16628342649.0453;21615115967.9331;20637651176.3297	1.87517	0.0124561	0.974243	Up	NADH dehydrogenase [ubiquinone] 1 alpha subcomplex assembly factor 2 OS=Mus musculus OX=10090 GN=Ndufaf2 PE=1 SV=1
sp|Q9D6J6|NDUV2_MOUSE	1258074467367.76;1160514519072.36;1221441658780.65;1079836258467.88	766506020768.503;1021369825965.73;912642416055.853;993876747032.008	1.27758	0.0126116	0.974243	Up	NADH dehydrogenase [ubiquinone] flavoprotein 2, mitochondrial OS=Mus musculus OX=10090 GN=Ndufv2 PE=1 SV=2
sp|Q8CIG8|ANM5_MOUSE	804106991518.801;569782066297.892;473441032729.19;645593131132.544	231519861449.45;464312471468.384;299429199295.486;204187635061.554	2.07839	0.0126643	0.974243	Up	Protein arginine N-methyltransferase 5 OS=Mus musculus OX=10090 GN=Prmt5 PE=1 SV=3
sp|Q8C854|MYEF2_MOUSE	112422624146.897;114795619081.509;90834592549.3784;95762707259.8744	37658718860.3508;49508041839.7151;81841301909.6117;69146615008.0655	1.73759	0.0128454	0.974243	Up	Myelin expression factor 2 OS=Mus musculus OX=10090 GN=Myef2 PE=1 SV=1
sp|Q9Z1P6|NDUA7_MOUSE	713958968406.13;680262619982.949;729231944492.032;793866763534.104	663185783166.984;592613760060.765;607247741143.164;517911268439.811	1.22527	0.0138041	0.974243	Up	NADH dehydrogenase [ubiquinone] 1 alpha subcomplex subunit 7 OS=Mus musculus OX=10090 GN=Ndufa7 PE=1 SV=3
sp|Q8BYJ6|TBCD4_MOUSE	146437838544.419;158199225155.49;NA;129040576662.424	48984267485.9183;1684529342.84133;82317284069.3843;87777411861.0075	2.61926	0.0142504	0.974243	Up	TBC1 domain family member 4 OS=Mus musculus OX=10090 GN=Tbc1d4 PE=1 SV=2
sp|Q9WTP6|KAD2_MOUSE	51158021824.4624;36861074160.8066;46318276220.9457;37706155196.3962	28049778053.3672;32214985524.9391;24261275362.764;12603321640.5631	1.77128	0.0147504	0.974243	Up	Adenylate kinase 2, mitochondrial OS=Mus musculus OX=10090 GN=Ak2 PE=1 SV=5
sp|Q7TME0|PLPR4_MOUSE	442351886352.583;371199780845.939;402215758917.736;370324642221.932	256532564131.476;296086358909.05;302882895705.445;359160105544.967	1.30579	0.0150904	0.974243	Up	Phospholipid phosphatase-related protein type 4 OS=Mus musculus OX=10090 GN=Plppr4 PE=1 SV=2
sp|Q8VDV8|MITD1_MOUSE	10889869561.8836;11228544138.3642;NA;NA	3280536576.38002;5954280296.09198;8394994055.40925;6176088420.02364	1.85823	0.0152066	0.974243	Up	MIT domain-containing protein 1 OS=Mus musculus OX=10090 GN=Mitd1 PE=1 SV=1
sp|Q6P2B1|TNPO3_MOUSE	35970529525.5093;33888142898.0088;30092314047.9477;36675079376.1221	20182203831.5815;28050286633.4889;25620147913.8827;29146621344.2638	1.32648	0.0167721	0.974243	Up	Transportin-3 OS=Mus musculus OX=10090 GN=Tnpo3 PE=1 SV=1
sp|P84244|H33_MOUSE	5655294705863.63;5015891534980.79;5268964018269.48;5112041053944.35	4527362669463.79;3659180473309.96;4665127521613.17;3591485851412.74	1.2803	0.0182957	0.974243	Up	Histone H3.3 OS=Mus musculus OX=10090 GN=H3f3a PE=1 SV=2
sp|P52503|NDUS6_MOUSE	1845846556138.67;1744179192318.15;1653079718945.66;1492389822731.31	1366683917103.23;1516387238328.22;1107355540201.36;1273926240414.5	1.27945	0.0183354	0.974243	Up	NADH dehydrogenase [ubiquinone] iron-sulfur protein 6, mitochondrial OS=Mus musculus OX=10090 GN=Ndufs6 PE=1 SV=2
sp|P32020|NLTP_MOUSE	211479324660.544;217151946192.553;276203413547.544;263930762759.391	180412053596.237;160946815354.207;142267174298.266;210823387588.944	1.39501	0.0207326	0.974243	Up	Non-specific lipid-transfer protein OS=Mus musculus OX=10090 GN=Scp2 PE=1 SV=3
sp|Q9D8N2|FA45A_MOUSE	NA;NA;10094304654.2251;11525866679.3821	7053709124.36545;5721157967.82624;3801075474.32144;NA	1.95647	0.0211785	0.974243	Up	Protein FAM45A OS=Mus musculus OX=10090 GN=Fam45a PE=1 SV=2
sp|Q99PQ1|TR12A_MOUSE	26099459102.4317;30110228745.7346;24836250897.269;24051589353.4045	7608242012.50632;15773140738.5064;15688572928.4423;NA	2.01749	0.0221625	0.974243	Up	Tripartite motif-containing protein 12A OS=Mus musculus OX=10090 GN=Trim12a PE=2 SV=1
sp|Q7TPQ3|SHPRH_MOUSE	33064451502.5738;36408736270.9715;34695010678.7084;36588814068.4498	18896017647.9829;15582442473.5827;NA;NA	2.04123	0.0235237	0.974243	Up	E3 ubiquitin-protein ligase SHPRH OS=Mus musculus OX=10090 GN=Shprh PE=1 SV=1
sp|Q99N94|RM09_MOUSE	NA;10494685430.2501;8371622673.84236;12927677929.0575	NA;NA;2753412366.98022;4646754829.7268	2.86426	0.0238162	0.974243	Up	39S ribosomal protein L9, mitochondrial OS=Mus musculus OX=10090 GN=Mrpl9 PE=1 SV=2
sp|Q8VI47|MRP2_MOUSE	59722156708.4609;68316412947.3667;79916713154.4412;40834299567.4666	2748508772.25128;32353598801.2052;45243422970.4717;25490045211.9834	2.35072	0.0258916	0.974243	Up	Canalicular multispecific organic anion transporter 1 OS=Mus musculus OX=10090 GN=Abcc2 PE=1 SV=2
sp|P46061|RAGP1_MOUSE	60422871869.5689;82029393186.5785;71058811003.8318;62764173139.3111	43708745676.5872;48688963389.0517;57833716246.7793;54003044353.111	1.35274	0.0258956	0.974243	Up	Ran GTPase-activating protein 1 OS=Mus musculus OX=10090 GN=Rangap1 PE=1 SV=2
sp|Q5SW19|CLU_MOUSE	42214454042.0215;62674092953.1077;51237252186.189;32454241107.8688	11513778735.8522;11453447001.7769;35249053504.8503;27466946485.7683	2.2009	0.0263869	0.974243	Up	Clustered mitochondria protein homolog OS=Mus musculus OX=10090 GN=Cluh PE=1 SV=2
sp|Q6Q477|AT2B4_MOUSE	165860150893.802;145875993564.654;115425310805.404;140893840723.782	94311855594.9717;121057694806.898;109727074668.428;94159715507.1428	1.35491	0.0285371	0.974243	Up	Plasma membrane calcium-transporting ATPase 4 OS=Mus musculus OX=10090 GN=Atp2b4 PE=1 SV=1
sp|Q61147|CERU_MOUSE	35255276705.4571;39987264642.8579;38721329838.0763;62587534652.1726	16583294910.1498;NA;25196913117.4622;22826527878.0728	2.04953	0.0291787	0.974243	Up	Ceruloplasmin OS=Mus musculus OX=10090 GN=Cp PE=1 SV=2
sp|Q64133|AOFA_MOUSE	141992222439.298;138242791673.686;162759010152.847;173389160549.59	110985932649.374;95958190796.9534;142518352218.991;119512667915.175	1.31432	0.0291926	0.974243	Up	Amine oxidase [flavin-containing] A OS=Mus musculus OX=10090 GN=Maoa PE=1 SV=3
sp|Q9D1F4|AKTS1_MOUSE	19310372375.5139;14307566491.7714;14481848106.1338;17053418965.2815	NA;NA;10989159620.6502;8654933682.72927	1.65834	0.0293381	0.974243	Up	Proline-rich AKT1 substrate 1 OS=Mus musculus OX=10090 GN=Akt1s1 PE=1 SV=1
sp|Q8BUE4|AIFM2_MOUSE	26169239865.3636;34206564965.1953;26328173810.5852;30131239608.4068	22726008391.147;19268505521.6837;19591877816.4985;26441630557.057	1.32725	0.0298954	0.974243	Up	Apoptosis-inducing factor 2 OS=Mus musculus OX=10090 GN=Aifm2 PE=1 SV=1
sp|Q8R086|SUOX_MOUSE	38513166074.841;41695435358.4194;40743852950.689;31466297941.4309	14519429518.7978;14811458629.3814;15913377167.4906;35314645481.7021	1.89202	0.029973	0.974243	Up	Sulfite oxidase, mitochondrial OS=Mus musculus OX=10090 GN=Suox PE=1 SV=2
sp|Q4VAA2|CDV3_MOUSE	113143692030.527;103948437446.977;NA;77283445994.9231	7756159772.02186;36621207549.2772;59089605850.401;74543924138.4163	2.20493	0.0315409	0.974243	Up	Protein CDV3 OS=Mus musculus OX=10090 GN=Cdv3 PE=1 SV=2
sp|O09111|NDUBB_MOUSE	226598489962.459;257698681383.365;310369904812.051;301497250314.794	241366232479.862;184866006314.735;204195090652.852;194660261207.125	1.32854	0.0321546	0.974243	Up	NADH dehydrogenase [ubiquinone] 1 beta subcomplex subunit 11, mitochondrial OS=Mus musculus OX=10090 GN=Ndufb11 PE=1 SV=2
sp|Q8R2Q4|RRF2M_MOUSE	6016846283.80463;5096687414.64542;4369440621.57969;8783246076.17109	1707243926.08224;NA;2963899464.54721;NA	2.59746	0.0323075	0.974243	Up	Ribosome-releasing factor 2, mitochondrial OS=Mus musculus OX=10090 GN=Gfm2 PE=1 SV=2
sp|P28352|APEX1_MOUSE	185747668329.399;170980746450.502;173441760832.017;206523254439.353	133227557991.12;172384510847.317;103536794812.177;137403854851.002	1.34789	0.0346747	0.974243	Up	DNA-(apurinic or apyrimidinic site) lyase OS=Mus musculus OX=10090 GN=Apex1 PE=1 SV=2
sp|Q61704|ITIH3_MOUSE	33390095062.9227;48310876997.2579;33398681564.3486;36052736799.3432	22024192583.6602;24820177256.2573;26245580936.4863;29890839422.8564	1.46777	0.0347797	0.974243	Up	Inter-alpha-trypsin inhibitor heavy chain H3 OS=Mus musculus OX=10090 GN=Itih3 PE=1 SV=3
sp|Q9CYR0|SSBP_MOUSE	19807560311.4038;14169038013.0094;NA;10979725124.3804	2065769911.86078;9883126597.7742;5511722703.41455;2203046798.28599	3.04835	0.0350871	0.974243	Up	Single-stranded DNA-binding protein, mitochondrial OS=Mus musculus OX=10090 GN=Ssbp1 PE=1 SV=1
sp|Q9ESX5|DKC1_MOUSE	55587646504.7447;51069542943.8181;35229772448.1955;48641309911.8125	17765684726.0197;16871125902.6265;43741379004.5402;27054516033.5451	1.80711	0.035386	0.974243	Up	H/ACA ribonucleoprotein complex subunit DKC1 OS=Mus musculus OX=10090 GN=Dkc1 PE=1 SV=4
sp|Q8QZR1|ATTY_MOUSE	8624902298.38506;9025628855.79546;NA;NA	NA;NA;7121145230.45576;7352206433.08131	1.21952	0.0356471	0.974243	Up	Tyrosine aminotransferase OS=Mus musculus OX=10090 GN=Tat PE=1 SV=1
sp|Q9D666|SUN1_MOUSE	6497170535.31933;7667127232.70514;NA;NA	3373858081.31043;3152821974.70752;4760323953.56769;NA	1.88238	0.0364614	0.974243	Up	SUN domain-containing protein 1 OS=Mus musculus OX=10090 GN=Sun1 PE=1 SV=2
sp|P14115|RL27A_MOUSE	142160859283.05;169210081684.371;191176292199.094;183701972688.227	130462829052.535;136370261431.993;129658042677.904;139972904874.626	1.27921	0.037205	0.974243	Up	60S ribosomal protein L27a OS=Mus musculus OX=10090 GN=Rpl27a PE=1 SV=5
sp|Q9JIY5|HTRA2_MOUSE	19762493568.6769;36637881123.0591;30878850813.9638;20429473399.1151	NA;17000498293.8082;13500813238.9333;8996398448.2012	2.04522	0.0375693	0.974243	Up	Serine protease HTRA2, mitochondrial OS=Mus musculus OX=10090 GN=Htra2 PE=1 SV=2
sp|Q8VEJ9|VPS4A_MOUSE	188582511823.508;158377779585.688;86000928773.0416;119072825754.476	41353488647.3913;88376464625.4279;69291197100.6201;58903824084.277	2.14029	0.038459	0.974243	Up	Vacuolar protein sorting-associated protein 4A OS=Mus musculus OX=10090 GN=Vps4a PE=1 SV=1
sp|Q9WVE8|PACN2_MOUSE	102111062657.812;96096506379.0165;97505589564.848;76026437225.9834	76466498427.6679;69506157242.8359;74813343687.7447;73249030763.2798	1.26427	0.039621	0.974243	Up	Protein kinase C and casein kinase substrate in neurons protein 2 OS=Mus musculus OX=10090 GN=Pacsin2 PE=1 SV=1
sp|Q6ZQI3|MLEC_MOUSE	28421123235.8124;43876775314.0058;39197829624.8956;27666516532.0545	30499308847.7479;21407350378.493;13623890420.0882;16289850822.4462	1.70083	0.0397749	0.974243	Up	Malectin OS=Mus musculus OX=10090 GN=Mlec PE=1 SV=2
sp|Q8K021|SCAM1_MOUSE	974691881569.452;1210152650667.42;1174519954882.08;1192474103057.18	839068252153.164;886851941952.933;1031876575023.7;1028253631653.07	1.20227	0.0413084	0.974243	Up	Secretory carrier-associated membrane protein 1 OS=Mus musculus OX=10090 GN=Scamp1 PE=1 SV=1
sp|Q61074|PPM1G_MOUSE	88564872053.6536;73795058047.2775;68449506494.35;60001629357.8996	45321239707.3575;52112291272.5937;54067303325.5178;62707861383.8327	1.35761	0.0417035	0.974243	Up	Protein phosphatase 1G OS=Mus musculus OX=10090 GN=Ppm1g PE=1 SV=3
sp|O88428|PAPS2_MOUSE	79788487349.0705;43065840610.1896;42683144659.4905;57082986448.3191	20124433376.1484;38855821578.7795;29211992180.2407;25287286106.9798	1.96177	0.043936	0.974243	Up	Bifunctional 3'-phosphoadenosine 5'-phosphosulfate synthase 2 OS=Mus musculus OX=10090 GN=Papss2 PE=1 SV=2
sp|P48678|LMNA_MOUSE	577246823695.347;486456665538.793;541482705344.865;449955736947.081	444864248843.406;463997441295.052;368302185158.1;308850502615.956	1.29579	0.0443461	0.974243	Up	Prelamin-A/C OS=Mus musculus OX=10090 GN=Lmna PE=1 SV=2
sp|P62717|RL18A_MOUSE	217483377804.478;279645996761.878;226701536130.819;272536754167.655	217239131834.419;188810184084.852;191711547992.853;200927360816.326	1.24751	0.044445	0.974243	Up	60S ribosomal protein L18a OS=Mus musculus OX=10090 GN=Rpl18a PE=1 SV=1
sp|P63034|CYH2_MOUSE	12230823222.8919;9924650411.84275;12169055472.7294;8728816774.90165	4197563201.3594;8131978874.27891;NA;7177326705.01572	1.65531	0.0445653	0.974243	Up	Cytohesin-2 OS=Mus musculus OX=10090 GN=Cyth2 PE=1 SV=2
sp|Q8CC86|PNCB_MOUSE	910740719874.138;835738890077.918;931650718560.927;884938281205.321	375190540230.4;676810824386.654;801044065878.029;502001590939.247	1.51295	0.0456076	0.974243	Up	Nicotinate phosphoribosyltransferase OS=Mus musculus OX=10090 GN=Naprt PE=1 SV=1
sp|Q61037|TSC2_MOUSE	9937652901.04177;8857490100.69228;12220658943.0924;9283995647.85	6861035132.89349;8186374084.20759;8446234351.23702;7564988289.29813	1.29754	0.0457895	0.974243	Up	Tuberin OS=Mus musculus OX=10090 GN=Tsc2 PE=1 SV=1
sp|Q9D1J3|SARNP_MOUSE	39362165357.1794;44053841790.6189;37189872007.9498;NA	35201887404.0198;33332292539.6902;32929425406.961;22681370791.5362	1.29532	0.046986	0.974243	Up	SAP domain-containing ribonucleoprotein OS=Mus musculus OX=10090 GN=Sarnp PE=1 SV=3
sp|Q8BTV2|CPSF7_MOUSE	39750320850.9882;23503714828.406;17493992610.0619;26510150622.0659	17402238728.9268;10259482644.8483;6462682311.27691;15759912252.5505	2.15014	0.0473328	0.974243	Up	Cleavage and polyadenylation specificity factor subunit 7 OS=Mus musculus OX=10090 GN=Cpsf7 PE=1 SV=2
sp|O35074|PTGIS_MOUSE	15655604916.9547;11635797034.5743;19414557253.0059;20402156051.6855	8709054866.58333;3703494717.692;12073243526.4965;NA	2.05552	0.048023	0.974243	Up	Prostacyclin synthase OS=Mus musculus OX=10090 GN=Ptgis PE=1 SV=1
sp|Q8BWR2|PITH1_MOUSE	59557881162.392;51013000707.5887;49724521421.92;65163170266.9607	51057020639.6446;33294488918.8904;13362665382.5349;7715099149.42293	2.13848	0.0494517	0.974243	Up	PITH domain-containing protein 1 OS=Mus musculus OX=10090 GN=Pithd1 PE=1 SV=1
sp|Q9EPJ9|ARFG1_MOUSE	211217646799.549;343791675810.535;329346664881.01;245465879045.719	214823564989.112;117128218444.87;187165227627.742;213000743886.993	1.54322	0.0494859	0.974243	Up	ADP-ribosylation factor GTPase-activating protein 1 OS=Mus musculus OX=10090 GN=Arfgap1 PE=1 SV=2
sp|Q8VEK3|HNRPU_MOUSE	1408132182989.27;1401711795198.25;1091642284537.05;1088503867953.05	725019215685.497;1154207549054.1;982683379249.835;872301926855.717	1.33629	0.0499829	0.974243	Up	Heterogeneous nuclear ribonucleoprotein U OS=Mus musculus OX=10090 GN=Hnrnpu PE=1 SV=1
