# Supplementary material for: Electrophysiology-based screening identifies neuronal HtrA serine peptidase 2 (HTRA2) as a synaptic plasticity regulator participating in tauopathy
Source: Transl Psychiatry. 2025 Jan 10;15:5. doi: 10.1038/s41398-025-03227-4 (PMC11724108; doi:10.1038/s41398-025-03227-4)
Supplement: Supplementary file 12 — Supplemental Table 3 [file 41398_2025_3227_MOESM12_ESM.xlsx]

## Sheet: Supplemental Table 2
Supplemental Table 3. DEPs identified in the LTD process
Primary_protein_ID	Intensity(2)	Intensity(1)	ratio	pvalue	adj_pvalue	Class	Description
sp|P35293|RAB18_MOUSE	100218032678.562;130371100925.66;124210956462.837;109526212833.433	196889330198.065;193842266053.544;198694294188.989;234532378389.93	0.563531	0.000417419	0.989264	Down	Ras-related protein Rab-18 OS=Mus musculus OX=10090 GN=Rab18 PE=1 SV=2
sp|P13020|GELS_MOUSE	121857901689.608;134066490595.841;118255871497.609;105552460187.671	158233912271.451;158199752242.751;153946947611.948;175686156324.12	0.742544	0.00174851	0.989264	Down	Gelsolin OS=Mus musculus OX=10090 GN=Gsn PE=1 SV=3
sp|Q61151|2A5E_MOUSE	141821388913.099;105279785011.318;101215217070.1;135213685293.537	204374095797.585;227367777099.544;191435252280.056;174614758780.635	0.606085	0.0020874	0.989264	Down	Serine/threonine-protein phosphatase 2A 56 kDa regulatory subunit epsilon isoform OS=Mus musculus OX=10090 GN=Ppp2r5e PE=1 SV=3
sp|O70310|NMT1_MOUSE	105731976427.279;79037066951.1937;79220428344.6741;104294472612.921	150158745314.207;152711926623.306;123703870067.134;159857121649.409	0.628008	0.00244589	0.989264	Down	Glycylpeptide N-tetradecanoyltransferase 1 OS=Mus musculus OX=10090 GN=Nmt1 PE=1 SV=1
sp|P68404|KPCB_MOUSE	745186150769.506;840011465036.723;815995231607.799;671445701042.399	1112239977129.71;951349119439.789;966344255506.717;1031168293787.5	0.756602	0.00340991	0.989264	Down	Protein kinase C beta type OS=Mus musculus OX=10090 GN=Prkcb PE=1 SV=4
sp|Q9DC63|FBX3_MOUSE	6444756649.93535;4192623595.40453;5660351530.56337;13942580798.3584	28493848751.9986;24933588118.6568;16615419455.9151;29845909848.4522	0.30274	0.00407181	0.989264	Down	F-box only protein 3 OS=Mus musculus OX=10090 GN=Fbxo3 PE=1 SV=1
sp|P62743|AP2S1_MOUSE	348595555275.227;391195899774.526;338984271670.26;482912908213.129	619127875397.12;548278513667.162;543285283630.711;561769445300.528	0.687223	0.00629564	0.989264	Down	AP-2 complex subunit sigma OS=Mus musculus OX=10090 GN=Ap2s1 PE=1 SV=1
sp|P05480|SRC_MOUSE	38347552336.6373;19162503430.5329;24047309098.6894;23013043234.9226	51704557612.6311;53009077166.0123;49866352601.4032;39134811346.4285	0.539816	0.00643615	0.989264	Down	Neuronal proto-oncogene tyrosine-protein kinase Src OS=Mus musculus OX=10090 GN=Src PE=1 SV=4
sp|Q80Y86|MK15_MOUSE	165474447011.484;142841595615.065;165769187186.728;NA	193934149208.602;222243286280.009;194160532719.915;220051230947.345	0.761226	0.00660608	0.989264	Down	Mitogen-activated protein kinase 15 OS=Mus musculus OX=10090 GN=Mapk15 PE=1 SV=1
sp|Q8R349|CDC16_MOUSE	4779856929.41796;NA;5586708993.70245;6152427293.29281	8473846583.74854;NA;8909029670.17162;NA	0.633535	0.00691697	0.989264	Down	Cell division cycle protein 16 homolog OS=Mus musculus OX=10090 GN=Cdc16 PE=1 SV=1
sp|P63085|MK01_MOUSE	1358507140533.13;1585284173888.87;1723333334878.58;1526808358796.42	1896108876536.63;1825809874574.99;2210114524453.47;2077474398028.1	0.773323	0.00799231	0.989264	Down	Mitogen-activated protein kinase 1 OS=Mus musculus OX=10090 GN=Mapk1 PE=1 SV=3
sp|Q9DBG3|AP2B1_MOUSE	4294548229276.34;4168670466116.36;4753617590011.85;4997641546963.71	5341545186968.85;5598296200226.72;5761267967654.19;5327956300116.65	0.826838	0.00906243	0.989264	Down	AP-2 complex subunit beta OS=Mus musculus OX=10090 GN=Ap2b1 PE=1 SV=1
sp|E9Q6P5|TTC7B_MOUSE	20142607469.2848;NA;20841980942.1927;9329775976.06922	59719414753.7627;46918493814.9253;42157702214.3732;NA	0.338144	0.00913669	0.989264	Down	Tetratricopeptide repeat protein 7B OS=Mus musculus OX=10090 GN=Ttc7b PE=1 SV=1
sp|Q9CV28|MINY3_MOUSE	NA;17223125928.1669;11235303844.3235;11302184752.9098	NA;NA;29912778579.0616;28696173559.8524	0.45227	0.0100862	0.989264	Down	Ubiquitin carboxyl-terminal hydrolase MINDY-3 OS=Mus musculus OX=10090 GN=MINDY3 PE=1 SV=2
sp|Q9CQ60|6PGL_MOUSE	75192229676.5163;56096576852.9342;38509658299.9586;70055991512.1786	84601975201.0225;115485861141.232;102337420240.718;90484706728.953	0.610457	0.0122735	0.989264	Down	6-phosphogluconolactonase OS=Mus musculus OX=10090 GN=Pgls PE=1 SV=1
sp|P16858|G3P_MOUSE	53876410112987.9;53795424501319.3;63384833611253.1;63624133901077	64852097524934.9;74657950677393.3;73140498735720.6;73467918433454.1	0.820222	0.0124505	0.989264	Down	Glyceraldehyde-3-phosphate dehydrogenase OS=Mus musculus OX=10090 GN=Gapdh PE=1 SV=2
sp|Q8VBT9|ASPC1_MOUSE	11806116485.5693;4419104562.67402;11017315403.7263;4386559959.44795	NA;16944842963.1862;19110872098.3114;15236885924.8709	0.46248	0.0132939	0.989264	Down	Tether containing UBX domain for GLUT4 OS=Mus musculus OX=10090 GN=Aspscr1 PE=1 SV=1
sp|Q9DCD0|6PGD_MOUSE	271410549074.995;351334588759.115;370972238346.659;335095923526.116	404520156065.67;486280575555.408;398430976748.984;468799787494.912	0.755853	0.0134633	0.989264	Down	6-phosphogluconate dehydrogenase, decarboxylating OS=Mus musculus OX=10090 GN=Pgd PE=1 SV=3
sp|Q01097|NMDE2_MOUSE	464947167927.476;497448677416.929;382418672568.28;504779570657.042	563579360557.594;616871083407.335;735273127336.36;587724914821.724	0.738819	0.0154493	0.989264	Down	Glutamate receptor ionotropic, NMDA 2B OS=Mus musculus OX=10090 GN=Grin2b PE=1 SV=3
sp|Q8R4H7|NAGS_MOUSE	NA;23526928780.8319;26357823281.7983;11910097258.912	NA;39156150344.0227;40624261008.3511;49527367518.231	0.47789	0.0176157	0.989264	Down	N-acetylglutamate synthase, mitochondrial OS=Mus musculus OX=10090 GN=Nags PE=1 SV=2
sp|Q9EQZ6|RPGF4_MOUSE	62939588361.6895;60543599200.7785;32084306137.0373;52930550584.9331	88080899330.4008;94072210159.272;89055131792.8147;63630645719.6728	0.622682	0.0179572	0.989264	Down	Rap guanine nucleotide exchange factor 4 OS=Mus musculus OX=10090 GN=Rapgef4 PE=1 SV=1
sp|Q2NL51|GSK3A_MOUSE	79134406026.2471;42567188654.9976;30074240441.3432;16120979873.5837	87674601621.8603;87780007497.2524;104978556077.134;109872394104.55	0.430168	0.0188533	0.989264	Down	Glycogen synthase kinase-3 alpha OS=Mus musculus OX=10090 GN=Gsk3a PE=1 SV=2
sp|Q7TQI3|OTUB1_MOUSE	982941485570.748;1055440954034.64;1125734761921.53;1138017171537.52	1165852229451.98;1254450150208.37;1341038918747.25;1422654652096.1	0.829888	0.0196094	0.989264	Down	Ubiquitin thioesterase OTUB1 OS=Mus musculus OX=10090 GN=Otub1 PE=1 SV=2
sp|Q9D0J4|ARL2_MOUSE	5241946338.43819;4260683521.38194;5693825410.9547;4021013296.16062	NA;7998196060.67055;9005230813.80904;NA	0.565106	0.0200253	0.989264	Down	ADP-ribosylation factor-like protein 2 OS=Mus musculus OX=10090 GN=Arl2 PE=1 SV=1
sp|Q4JIM5|ABL2_MOUSE	15876891986.1263;17168611909.7869;18789460568.9291;20632098515.1318	23709058393.7642;29297806119.884;22312134697.9431;22498196372.8114	0.740842	0.0220082	0.989264	Down	Tyrosine-protein kinase ABL2 OS=Mus musculus OX=10090 GN=Abl2 PE=1 SV=1
sp|P97470|PP4C_MOUSE	4299651370.18214;3132904116.89704;15470484506.3233;NA	30994484180.0317;33120172222.98;14118710923.9152;28769904143.4901	0.285387	0.0223819	0.989264	Down	Serine/threonine-protein phosphatase 4 catalytic subunit OS=Mus musculus OX=10090 GN=Ppp4c PE=1 SV=2
sp|Q60996|2A5G_MOUSE	17237899665.7032;15420859441.7263;16919821883.6572;9275763804.18508	44216617812.2629;42354756703.9212;60826501172.2098;26478495848.8758	0.338484	0.0225775	0.989264	Down	Serine/threonine-protein phosphatase 2A 56 kDa regulatory subunit gamma isoform OS=Mus musculus OX=10090 GN=Ppp2r5c PE=1 SV=2
sp|Q8K370|ACD10_MOUSE	1258664188.71114;1855954534.84515;NA;1145650524.40074	5648490408.96783;5284526147.58797;2609110651.52408;3600817378.40438	0.331353	0.0231977	0.989264	Down	Acyl-CoA dehydrogenase family member 10 OS=Mus musculus OX=10090 GN=Acad10 PE=1 SV=1
sp|Q8K3W0|BABA2_MOUSE	11597908336.6126;10122592437.179;14282243396.0417;6608775031.25272	24526097692.0324;41838107219.6566;25530979752.0255;21512049816.6576	0.375739	0.0246195	0.989264	Down	BRISC and BRCA1-A complex member 2 OS=Mus musculus OX=10090 GN=Babam2 PE=1 SV=2
sp|Q923D4|SF3B5_MOUSE	NA;7889169623.55138;5841110484.67656;6259762706.29727	24708614240.7909;30845654371.5223;13299870902.3538;18981017125.221	0.303448	0.0252799	0.989264	Down	Splicing factor 3B subunit 5 OS=Mus musculus OX=10090 GN=Sf3b5 PE=1 SV=1
sp|P27046|MA2A1_MOUSE	5245518537.07225;6646745586.47347;10141442748.0234;NA	15431060002.3356;14189169026.9927;21152948593.8003;NA	0.433964	0.0261392	0.989264	Down	Alpha-mannosidase 2 OS=Mus musculus OX=10090 GN=Man2a1 PE=1 SV=2
sp|Q9R257|HEBP1_MOUSE	259596777878.067;251260066533.108;253454425089.874;309316134343.658	358875147871.82;282834089617.547;352842184137.517;346568304308.098	0.800546	0.0261928	0.989264	Down	Heme-binding protein 1 OS=Mus musculus OX=10090 GN=Hebp1 PE=1 SV=2
sp|Q9DBT5|AMPD2_MOUSE	127282540472.474;142725959818.501;170569831496.509;181946614727.071	189077621911.204;235096517351.958;182003521356.857;222147944419.541	0.751546	0.0283611	0.989264	Down	AMP deaminase 2 OS=Mus musculus OX=10090 GN=Ampd2 PE=1 SV=1
sp|Q02788|CO6A2_MOUSE	42491302752.1472;42378867500.5941;47498619839.1917;19775068644.9293	NA;61714410955.7556;55212674644.0208;64876001358.9277	0.627646	0.0284514	0.989264	Down	Collagen alpha-2(VI) chain OS=Mus musculus OX=10090 GN=Col6a2 PE=1 SV=3
sp|P53612|PGTB2_MOUSE	13882329363.0942;18253936457.5335;19369130204.9741;18504680316.4298	43080253908.6886;37683909333.9841;23836784676.7399;50014680594.4612	0.452801	0.0287234	0.989264	Down	Geranylgeranyl transferase type-2 subunit beta OS=Mus musculus OX=10090 GN=Rabggtb PE=1 SV=2
sp|Q8K2Q5|CHCH7_MOUSE	6484305991.9553;NA;NA;6419870215.81098	10114908422.1505;NA;NA;9744418260.01268	0.649779	0.0291981	0.989264	Down	Coiled-coil-helix-coiled-coil-helix domain-containing protein 7 OS=Mus musculus OX=10090 GN=Chchd7 PE=1 SV=1
sp|Q9Z1W9|STK39_MOUSE	26834866453.1515;19497847240.5672;25093980187.9988;29440767261.4413	34747976682.7597;30788948940.3225;29652809431.112;37313435522.5043	0.761246	0.0292047	0.989264	Down	STE20/SPS1-related proline-alanine-rich protein kinase OS=Mus musculus OX=10090 GN=Stk39 PE=1 SV=1
sp|P32261|ANT3_MOUSE	NA;18427390152.3788;25978996928.1013;19532565016.0617	25613896322.6328;50833268768.8654;41880150611.9728;43103590418.7996	0.528102	0.0296751	0.989264	Down	Antithrombin-III OS=Mus musculus OX=10090 GN=Serpinc1 PE=1 SV=1
sp|Q91Z83|MYH7_MOUSE	NA;7476019441.82929;8489955790.57009;12422110602.5892	20099039769.3646;18981828063.9515;11892772190.4561;15458077675.7839	0.56977	0.0305645	0.989264	Down	Myosin-7 OS=Mus musculus OX=10090 GN=Myh7 PE=2 SV=1
sp|Q80ZJ1|RAP2A_MOUSE	49377991404.5249;37836032635.597;35403935348.5288;33466878645.2542	45778324629.4656;61483388828.6454;65124155395.8033;79069138709.1779	0.620727	0.0310523	0.989264	Down	Ras-related protein Rap-2a OS=Mus musculus OX=10090 GN=Rap2a PE=1 SV=2
sp|Q922Y1|UBXN1_MOUSE	538100692812.125;22169034141.1855;29989331086.2042;17497463539.7128	508824395930.061;657425967720.953;549439142688.458;666697282139.877	0.255104	0.0357917	0.989264	Down	UBX domain-containing protein 1 OS=Mus musculus OX=10090 GN=Ubxn1 PE=1 SV=1
sp|P50544|ACADV_MOUSE	261408392899.627;106042981268.638;84852204611.4887;111745947754.488	216058329118.973;298186560064.597;296339710870.576;292284162104.868	0.511438	0.0363894	0.989264	Down	Very long-chain specific acyl-CoA dehydrogenase, mitochondrial OS=Mus musculus OX=10090 GN=Acadvl PE=1 SV=3
sp|Q00897|A1AT4_MOUSE	3529077093.40628;8581332462.98184;NA;7916778979.45725	NA;NA;13301126791.9574;16208055956.2232	0.452451	0.036925	0.989264	Down	Alpha-1-antitrypsin 1-4 OS=Mus musculus OX=10090 GN=Serpina1d PE=1 SV=1
sp|Q3TLS3|GDPP1_MOUSE	5580539737.53805;8690525693.73686;6317582596.78341;8897678600.99607	13038982243.3032;13479721076.6488;7818540727.34689;12261165650.8695	0.632775	0.0386207	0.989264	Down	GDP-D-glucose phosphorylase 1 OS=Mus musculus OX=10090 GN=Gdpgp1 PE=1 SV=2
sp|Q9R049|AMFR_MOUSE	8307147923.50721;3946154154.72905;7022330244.43699;7312035554.96871	NA;14287878481.3034;13230796974.1546;20548944067.8906	0.414848	0.0388441	0.989264	Down	E3 ubiquitin-protein ligase AMFR OS=Mus musculus OX=10090 GN=Amfr PE=1 SV=2
sp|P63318|KPCG_MOUSE	2007090833955.83;2111179257260.44;2567364982404.38;1726460494153.88	2229939579717.94;2789487174797.84;2935014003663.91;3092767575526.11	0.761468	0.0426573	0.989264	Down	Protein kinase C gamma type OS=Mus musculus OX=10090 GN=Prkcg PE=1 SV=1
sp|O35945|AL1A7_MOUSE	90274562623.6094;26026313926.5557;49827095616.657;26074651549.3759	NA;118140515401.843;94857341761.547;81067928749.9802	0.490203	0.0443105	0.989264	Down	Aldehyde dehydrogenase, cytosolic 1 OS=Mus musculus OX=10090 GN=Aldh1a7 PE=1 SV=1
sp|Q9CY27|TECR_MOUSE	110419211349.257;64035800256.9981;122373975221.85;60995174106.3079	227850485269.193;268783743886.936;190116568196.253;104479693135.677	0.452238	0.0455267	0.989264	Down	Very-long-chain enoyl-CoA reductase OS=Mus musculus OX=10090 GN=Tecr PE=1 SV=1
sp|Q9Z2W0|DNPEP_MOUSE	48094551466.7161;89011480374.7763;66470962096.1124;88790774703.7271	123743045857.377;76924067724.2287;131554435979.373;120296055366.325	0.646091	0.0459238	0.989264	Down	Aspartyl aminopeptidase OS=Mus musculus OX=10090 GN=Dnpep PE=1 SV=2
sp|A3KMP2|TTC38_MOUSE	4857679828.23142;5549527071.08037;NA;5248412344.99724	8163727160.90158;22541459002.4885;13004736845.5027;20489037968.685	0.325148	0.0472293	0.989264	Down	Tetratricopeptide repeat protein 38 OS=Mus musculus OX=10090 GN=Ttc38 PE=1 SV=2
sp|Q3UHN9|NDST1_MOUSE	9452803056.85941;NA;NA;10784935535.4275	11656300353.9262;14743832152.1727;13136605253.883;13271505054.7794	0.766461	0.0474688	0.989264	Down	Bifunctional heparan sulfate N-deacetylase/N-sulfotransferase 1 OS=Mus musculus OX=10090 GN=Ndst1 PE=1 SV=2
sp|Q99KQ4|NAMPT_MOUSE	99651584038.0177;73215630564.1939;120826012362.777;120469189086.083	157783175751.038;131798123516.367;118044831513.214;174511075147.394	0.711452	0.0486904	0.989264	Down	Nicotinamide phosphoribosyltransferase OS=Mus musculus OX=10090 GN=Nampt PE=1 SV=1
sp|P47856|GFPT1_MOUSE	64753754953.7015;36479789935.9016;39686959166.405;5613270077.52074	94026177518.6541;78732340919.1549;65779729768.8938;56551357650.0878	0.496574	0.0493996	0.989264	Down	Glutamine--fructose-6-phosphate aminotransferase [isomerizing] 1 OS=Mus musculus OX=10090 GN=Gfpt1 PE=1 SV=3
sp|Q69Z98|BRSK2_MOUSE	NA;15794197870.6315;11418022245.0937;13810306091.7034	NA;16865035319.2754;18878532521.6414;18878485532.3498	0.751025	0.0496791	0.989264	Down	Serine/threonine-protein kinase BRSK2 OS=Mus musculus OX=10090 GN=Brsk2 PE=1 SV=2
sp|Q9CPT4|MYDGF_MOUSE	78815459719.6346;93845056671.1331;77972913973.0166;95502338204.943	40982107148.1785;52767554033.1244;45279843768.9768;50155229519.5205	1.82962	0.00100558	0.989264	Up	Myeloid-derived growth factor OS=Mus musculus OX=10090 GN=Mydgf PE=1 SV=1
sp|P63330|PP2AA_MOUSE	324993528585.9;291303090943.118;306588086940.308;326828754360.175	165525051619.244;NA;193206056621.162;207620715362.183	1.65495	0.00154196	0.989264	Up	Serine/threonine-protein phosphatase 2A catalytic subunit alpha isoform OS=Mus musculus OX=10090 GN=Ppp2ca PE=1 SV=1
sp|Q9WTT4|VATG2_MOUSE	4948770893399.96;4632370010336.24;4930131076368.09;4902569101555.4	3878873436222.92;3735207755140.77;4319129935815.39;3733302020878.31	1.23919	0.00252494	0.989264	Up	V-type proton ATPase subunit G 2 OS=Mus musculus OX=10090 GN=Atp6v1g2 PE=1 SV=1
sp|Q91VR2|ATPG_MOUSE	1930671298891.47;2166023663630.58;2083055083669.32;2085117849802.92	1714862008117.38;1517311326836.66;1691934473999.15;1822412660256.56	1.22506	0.00372604	0.989264	Up	ATP synthase subunit gamma, mitochondrial OS=Mus musculus OX=10090 GN=Atp5f1c PE=1 SV=1
sp|Q9D1L9|LTOR5_MOUSE	89060015088.0289;87432225781.7082;96133718739.4744;104491506811.375	80786585781.759;60214867330.6949;55918484601.2562;64139847562.9204	1.44456	0.00614917	0.989264	Up	Ragulator complex protein LAMTOR5 OS=Mus musculus OX=10090 GN=Lamtor5 PE=1 SV=1
sp|Q61419|CMAH_MOUSE	126703333979.666;96917664979.822;66853054194.2379;106776001224.23	NA;NA;22093609906.9129;16367037527.1919	5.16437	0.00618083	0.989264	Up	Cytidine monophosphate-N-acetylneuraminic acid hydroxylase OS=Mus musculus OX=10090 GN=Cmah PE=1 SV=1
sp|Q9DCV4|RMD1_MOUSE	25541220233.5311;30726083086.889;35348417693.2456;25265846832.6414	14814312777.5745;16675597175.0451;21541018481.3194;11492063500.2992	1.81147	0.00653753	0.989264	Up	Regulator of microtubule dynamics protein 1 OS=Mus musculus OX=10090 GN=Rmdn1 PE=1 SV=2
sp|Q9CQQ7|AT5F1_MOUSE	3336943838302.9;3051133089327.09;2760207190902.73;2709840266442.48	1923153067761.36;2255616041057.74;2481386678835.75;2091759698607.9	1.35492	0.00661649	0.989264	Up	ATP synthase F(0) complex subunit B1, mitochondrial OS=Mus musculus OX=10090 GN=Atp5pb PE=1 SV=1
sp|P85094|ISC2A_MOUSE	22929687874.9877;25261465729.2853;28410343655.0619;20036862335.1841	1547740333.4716;NA;5585694601.06787;NA	6.77362	0.00730323	0.989264	Up	Isochorismatase domain-containing protein 2A OS=Mus musculus OX=10090 GN=Isoc2a PE=1 SV=1
sp|Q8BK48|EST2E_MOUSE	29019010760.8341;25766959354.2631;29817879503.712;29238221616.8757	22664428894.6963;23740673862.306;22912449928.4743;22846112564.3516	1.23522	0.00733726	0.989264	Up	Pyrethroid hydrolase Ces2e OS=Mus musculus OX=10090 GN=Ces2e PE=1 SV=1
sp|P69566|RANB9_MOUSE	11452979134.8879;NA;10518799516.7276;12031900217.9568	3266887512.73374;7196129239.36706;7880456084.80544;5673798818.99206	1.88773	0.00866739	0.989264	Up	Ran-binding protein 9 OS=Mus musculus OX=10090 GN=Ranbp9 PE=1 SV=1
sp|Q8CIM1|LRC45_MOUSE	24836986788.5306;16568957707.6073;14653885111.9962;18588729869.6169	12198136438.6752;1756524238.45349;6730312385.80869;7295641250.94678	2.66787	0.00901231	0.989264	Up	Leucine-rich repeat-containing protein 45 OS=Mus musculus OX=10090 GN=Lrrc45 PE=2 SV=2
sp|Q8K3J1|NDUS8_MOUSE	246576113856.918;252779851287.944;212518318679.597;181574592114.603	86798522187.8198;140366944231;139026979120.922;170075719725.441	1.66605	0.00973323	0.989264	Up	NADH dehydrogenase [ubiquinone] iron-sulfur protein 8, mitochondrial OS=Mus musculus OX=10090 GN=Ndufs8 PE=1 SV=1
sp|Q6PHN9|RAB35_MOUSE	548995898646.009;567408334337.883;472683848569.879;368784637877.323	226482404703.717;351909705623.496;235240681654.381;317179754486.273	1.73139	0.0115514	0.989264	Up	Ras-related protein Rab-35 OS=Mus musculus OX=10090 GN=Rab35 PE=1 SV=1
sp|Q80TL4|PHF24_MOUSE	1554085015747.93;1445150107853.34;1302836082274.89;1257587994907.57	896267351433.637;1064948999943.34;1191575497020.23;1096327697077.28	1.30843	0.011834	0.989264	Up	PHD finger protein 24 OS=Mus musculus OX=10090 GN=Phf24 PE=1 SV=2
sp|Q9ER88|RT29_MOUSE	28123409531.8661;36152705825.6218;22007851703.1395;27211387309.6927	17239402225.4258;15168702845.9399;17351370763.6374;11238960231.1555	1.86063	0.0132005	0.989264	Up	28S ribosomal protein S29, mitochondrial OS=Mus musculus OX=10090 GN=Dap3 PE=1 SV=1
sp|Q9JKC6|CEND_MOUSE	1761961460545.71;2411336746340.42;2076686882033.9;2656241453016.64	1311262370297.62;1101408492003.64;1537208874832.96;1534748180032.74	1.62385	0.0139478	0.989264	Up	Cell cycle exit and neuronal differentiation protein 1 OS=Mus musculus OX=10090 GN=Cend1 PE=1 SV=1
sp|Q9BCZ4|SELS_MOUSE	42287177115.9152;81979172003.7609;61479271737.2686;82415409415.2594	35424081463.3779;4540214858.06202;27944799570.1864;33906852150.3704	2.63378	0.0149755	0.989264	Up	Selenoprotein S OS=Mus musculus OX=10090 GN=Selenos PE=1 SV=3
sp|A2AQ25|SKT_MOUSE	56190684513.7684;76608715223.3589;55391924122.689;66108418235.4421	22692361862.1585;9086940339.70624;49577497992.5702;29638542581.9713	2.29108	0.0153605	0.989264	Up	Sickle tail protein OS=Mus musculus OX=10090 GN=Skt PE=1 SV=1
sp|Q9D666|SUN1_MOUSE	NA;8788485732.8257;7654088504.11534;NA	3373858081.31043;3152821974.70752;4760323953.56769;NA	2.18516	0.0170943	0.989264	Up	SUN domain-containing protein 1 OS=Mus musculus OX=10090 GN=Sun1 PE=1 SV=2
sp|Q6P5G6|UBXN7_MOUSE	NA;NA;10557661875.4258;9041251772.1779	2598464298.1676;1519852570.23487;5352224723.7546;6903486709.22396	2.3939	0.0171333	0.989264	Up	UBX domain-containing protein 7 OS=Mus musculus OX=10090 GN=Ubxn7 PE=1 SV=2
sp|Q9D1H6|NDUF4_MOUSE	32772370897.0503;33314672989.9618;28784271392.1163;33136191878.6166	13756669055.0299;12639850634.5455;18372409011.3818;27294140430.3675	1.77633	0.0196893	0.989264	Up	NADH dehydrogenase [ubiquinone] 1 alpha subcomplex assembly factor 4 OS=Mus musculus OX=10090 GN=Ndufaf4 PE=1 SV=1
sp|Q8R5J9|PRAF3_MOUSE	132153488467.061;175584697382.012;137042066322.109;139480922444.69	97028971520.8365;124842257289.195;108770086790.468;94878588697.61	1.37305	0.0199835	0.989264	Up	PRA1 family protein 3 OS=Mus musculus OX=10090 GN=Arl6ip5 PE=1 SV=2
sp|Q9Z1G3|VATC1_MOUSE	3053464360985.68;2933349770827.35;2758084457024.26;3124852158572.69	2277965238547.77;1805227903250.63;2499471489127.91;2560064108743.99	1.29827	0.02038	0.989264	Up	V-type proton ATPase subunit C 1 OS=Mus musculus OX=10090 GN=Atp6v1c1 PE=1 SV=4
sp|Q3UJB9|EDC4_MOUSE	58788183234.8208;28524047132.3286;48430989873.5063;43900046132.671	26436014342.2578;NA;3231403950.11863;14773765696.3968	3.0317	0.024432	0.989264	Up	Enhancer of mRNA-decapping protein 4 OS=Mus musculus OX=10090 GN=Edc4 PE=1 SV=2
sp|Q60854|SPB6_MOUSE	65003808858.0858;60700533496.1148;98831223637.3514;70168976157.4464	20171094128.6136;32179282105.2948;27441187839.1341;63494704956.0909	2.05675	0.0261129	0.989264	Up	Serpin B6 OS=Mus musculus OX=10090 GN=Serpinb6 PE=1 SV=1
sp|A2CG49|KALRN_MOUSE	20887666041.5317;14741086151.9276;17136993888.1473;23301016294.2029	3026314830.46587;12789594976.936;11936100381.781;12609081842.4098	1.88466	0.027301	0.989264	Up	Kalirin OS=Mus musculus OX=10090 GN=Kalrn PE=1 SV=1
sp|Q9D1P0|RM13_MOUSE	6714967960.89748;6798558867.96191;NA;NA	4950483642.49858;NA;3753854025.22526;3384348993.00568	1.6768	0.0279541	0.989264	Up	39S ribosomal protein L13, mitochondrial OS=Mus musculus OX=10090 GN=Mrpl13 PE=1 SV=1
sp|Q9QYI4|DJB12_MOUSE	31537410797.8466;34010139709.2941;28689564803.692;20229762949.0561	17098785127.8606;12554582467.6303;2476237531.46091;NA	2.672	0.0293855	0.989264	Up	DnaJ homolog subfamily B member 12 OS=Mus musculus OX=10090 GN=Dnajb12 PE=1 SV=2
sp|Q9D6J6|NDUV2_MOUSE	1203320625587.74;1163345671627.95;1060011655299.53;1078603782464.96	766506020768.503;1021369825965.73;912642416055.853;993876747032.008	1.21949	0.0294668	0.989264	Up	NADH dehydrogenase [ubiquinone] flavoprotein 2, mitochondrial OS=Mus musculus OX=10090 GN=Ndufv2 PE=1 SV=2
sp|P26043|RADI_MOUSE	447162721870.762;470819405408.292;404217516628;511958229216.133	398616142488.441;374717890172.739;391184493736.087;351879210410.748	1.20955	0.0303956	0.989264	Up	Radixin OS=Mus musculus OX=10090 GN=Rdx PE=1 SV=3
sp|Q9D3U0|PUS10_MOUSE	8231111124.01079;10662776801.1259;9086444010.42146;10756689374.1105	7219719828.71443;7393128107.75739;7064379020.37206;8439156521.55217	1.28624	0.03103	0.989264	Up	Putative tRNA pseudouridine synthase Pus10 OS=Mus musculus OX=10090 GN=Pus10 PE=1 SV=1
sp|Q9QXE0|HACL1_MOUSE	4536181951.16599;4172965509.98872;NA;NA	NA;1320459472.52722;1398056306.75168;NA	3.20364	0.0312186	0.989264	Up	2-hydroxyacyl-CoA lyase 1 OS=Mus musculus OX=10090 GN=Hacl1 PE=1 SV=2
sp|Q9DCW4|ETFB_MOUSE	503042114789.276;605138642816.622;485371265674.3;529222834157.672	443785020555.095;444717594687.128;459693271613.651;405080434666.8	1.21075	0.0314411	0.989264	Up	Electron transfer flavoprotein subunit beta OS=Mus musculus OX=10090 GN=Etfb PE=1 SV=3
sp|Q9D2J7|ANKE1_MOUSE	77792279968.0216;91573639238.6346;86723476168.9749;88094954632.2604	47812987373.0163;8175873078.42985;57233401016.2481;58419967129.1548	2.00524	0.0317789	0.989264	Up	Ankyrin repeat and EF-hand domain-containing protein 1 OS=Mus musculus OX=10090 GN=Ankef1 PE=2 SV=1
sp|P36371|TAP2_MOUSE	10392291297.6173;NA;NA;11504868183.6281	NA;5312668843.0723;6071598288.70911;1341896622.20547	2.58096	0.0332516	0.989264	Up	Antigen peptide transporter 2 OS=Mus musculus OX=10090 GN=Tap2 PE=1 SV=1
sp|Q9Z321|TOP3B_MOUSE	57269998815.3452;86209790218.0363;100993146448.967;NA	49647675463.1446;3945227870.69549;14081034235.8065;NA	3.61251	0.0358238	0.989264	Up	DNA topoisomerase 3-beta-1 OS=Mus musculus OX=10090 GN=Top3b PE=1 SV=1
sp|Q8VDV8|MITD1_MOUSE	10376726717.8546;10586622369.3891;8113578745.19439;NA	3280536576.38002;5954280296.09198;8394994055.40925;6176088420.02364	1.62856	0.0360543	0.989264	Up	MIT domain-containing protein 1 OS=Mus musculus OX=10090 GN=Mitd1 PE=1 SV=1
sp|Q99JB2|STML2_MOUSE	70081434059.3572;53712827503.7739;68727591496.1524;53968080315.2586	31563935812.158;48271023359.0978;51161174782.7372;47559682567.4009	1.38046	0.0360722	0.989264	Up	Stomatin-like protein 2, mitochondrial OS=Mus musculus OX=10090 GN=Stoml2 PE=1 SV=1
sp|Q91XU0|WRIP1_MOUSE	NA;9793525998.95813;9646519179.89593;NA	NA;3003707692.66366;6517062331.11373;4069928216.79902	2.14559	0.0373095	0.989264	Up	ATPase WRNIP1 OS=Mus musculus OX=10090 GN=Wrnip1 PE=1 SV=2
sp|Q9CQF8|RT63_MOUSE	NA;9083687402.05296;10427032098.2889;NA	5741811913.89823;NA;4877247275.66487;4405747984.46119	1.94785	0.0376574	0.989264	Up	Ribosomal protein 63, mitochondrial OS=Mus musculus OX=10090 GN=Mrpl57 PE=1 SV=1
sp|P62897|CYC_MOUSE	1525966709356.97;1944002934228.55;1474140706267.79;1216761957843.1	1331291577648.33;1085572975290.81;923631450087.543;732236858751.544	1.51271	0.0390505	0.989264	Up	Cytochrome c, somatic OS=Mus musculus OX=10090 GN=Cycs PE=1 SV=2
sp|Q9JIY5|HTRA2_MOUSE	33341371108.047;24552783490.3457;15740071708.8896;31023930156.7188	NA;17000498293.8082;13500813238.9333;8996398448.2012	1.9873	0.0396556	0.989264	Up	Serine protease HTRA2, mitochondrial OS=Mus musculus OX=10090 GN=Htra2 PE=1 SV=2
sp|Q3UGC7|EI3JA_MOUSE	90198015510.0224;85172371928.8661;82099182058.3285;57212944212.8902	45562478971.8034;26708258095.0942;52296498984.4112;69524484249.2085	1.62131	0.0407727	0.989264	Up	Eukaryotic translation initiation factor 3 subunit J-A OS=Mus musculus OX=10090 GN=Eif3j1 PE=2 SV=1
sp|Q99PP7|TRI33_MOUSE	NA;2424717459.94278;2360480072.86381;2313705077.24117	1928549209.20291;NA;1620599944.51344;1369660795.10653	1.44322	0.0415087	0.989264	Up	E3 ubiquitin-protein ligase TRIM33 OS=Mus musculus OX=10090 GN=Trim33 PE=1 SV=2
sp|E9PV87|TALD3_MOUSE	178816608909.7;216767560358.149;260557419221.693;265665481147.493	NA;NA;104781381409.366;147553330504.874	1.82656	0.0417376	0.989264	Up	Protein TALPID3 OS=Mus musculus OX=10090 GN=Talpid3 PE=1 SV=1
sp|Q9JMD0|ZN207_MOUSE	NA;38658698731.1492;37355217644.5113;28549290853.0474	14469277145.3998;18527974594.2378;32499911162.5224;19425704707.7856	1.6417	0.042495	0.989264	Up	BUB3-interacting and GLEBS motif-containing protein ZNF207 OS=Mus musculus OX=10090 GN=Znf207 PE=1 SV=1
sp|P61982|1433G_MOUSE	12420024336537.1;10989530523415.5;9458085726375.95;10261210368765.2	9131858419533.32;8038309902741.51;8983755101587.11;8985454064692.48	1.22737	0.0429314	0.989264	Up	14-3-3 protein gamma OS=Mus musculus OX=10090 GN=Ywhag PE=1 SV=2
sp|Q69ZW3|EHBP1_MOUSE	5805077937.39327;5100694986.41866;4474233154.16031;NA	3027425800.76266;NA;3701357839.79387;NA	1.5238	0.0439515	0.989264	Up	EH domain-binding protein 1 OS=Mus musculus OX=10090 GN=Ehbp1 PE=1 SV=3
sp|O35459|ECH1_MOUSE	48191511143.9263;39651514641.645;36404886015.8403;66018857236.1444	26323965052.3243;30358407703.4354;27286713417.8887;21214823401.3683	1.8089	0.0442192	0.989264	Up	Delta(3,5)-Delta(2,4)-dienoyl-CoA isomerase, mitochondrial OS=Mus musculus OX=10090 GN=Ech1 PE=1 SV=1
sp|Q8BH64|EHD2_MOUSE	NA;4993649277.59982;4550651573.78539;NA	1865223902.28585;1931029952.46791;NA;NA	2.51414	0.0446302	0.989264	Up	EH domain-containing protein 2 OS=Mus musculus OX=10090 GN=Ehd2 PE=1 SV=1
sp|Q9CW03|SMC3_MOUSE	36770681796.7449;71865995624.302;51961259600.6311;69739083360.8175	14788284330.6211;38400077928.0257;42810764808.2565;28328672682.0335	1.85266	0.0454913	0.989264	Up	Structural maintenance of chromosomes protein 3 OS=Mus musculus OX=10090 GN=Smc3 PE=1 SV=2
sp|Q9Z2I8|SUCB2_MOUSE	27220153591.5394;50618743975.7232;37252346695.016;38238413115.5295	26295714664.7773;14536752318.2358;24433332238.4602;28580969522.9186	1.63383	0.0466751	0.989264	Up	Succinate--CoA ligase [GDP-forming] subunit beta, mitochondrial OS=Mus musculus OX=10090 GN=Suclg2 PE=1 SV=3
sp|Q9DD02|HIKES_MOUSE	20448030452.497;18749518442.8059;18804156418.857;15634594754.3209	NA;9797648410.74343;15237708560.7421;9105035855.02982	1.61765	0.0470695	0.989264	Up	Protein Hikeshi OS=Mus musculus OX=10090 GN=Hikeshi PE=1 SV=1
sp|Q8R0A5|TCAL3_MOUSE	505746779469.351;771092530284.841;753995073634.197;800551326183.834	443023212351.582;534585202132.994;545583561605.339;472048541336.446	1.41907	0.0478696	0.989264	Up	Transcription elongation factor A protein-like 3 OS=Mus musculus OX=10090 GN=Tceal3 PE=1 SV=2
sp|Q8VE70|PDC10_MOUSE	144694457243.065;162332835095.828;116629530772.254;157186443075.079	123251044725.941;113858205245.683;99371008996.9634;120284534962.632	1.27165	0.0480181	0.989264	Up	Programmed cell death protein 10 OS=Mus musculus OX=10090 GN=Pdcd10 PE=1 SV=1
sp|F6SEU4|SYGP1_MOUSE	4877837234809.33;3647978993590.16;3900115283643.62;4469507223412.89	3161027914453.84;2847032686459.84;3747323399286.43;3633420120856.66	1.26191	0.0481702	0.989264	Up	Ras/Rap GTPase-activating protein SynGAP OS=Mus musculus OX=10090 GN=Syngap1 PE=1 SV=2
sp|P28843|DPP4_MOUSE	22782972573.946;21693275435.324;NA;13476036885.0938	3586846958.20941;8825465295.84061;NA;NA	3.11262	0.0482602	0.989264	Up	Dipeptidyl peptidase 4 OS=Mus musculus OX=10090 GN=Dpp4 PE=1 SV=3
